# Supplementary material for: “Let's talk about sex, inflammaging, and cognition, baby”: A meta-analysis and meta-regression of 106 case-control studies on mild cognitive impairment and Alzheimer's disease
Source: Brain Behav Immun Health. 2024 Jul 20;40:100819. doi: 10.1016/j.bbih.2024.100819 (PMC11331696; doi:10.1016/j.bbih.2024.100819)
Supplement: Multimedia component 2 [file mmc2.xlsx]

## Sheet: Sheet1
	Abe et al. (2020)	Agrawal et al. 2022	Alcolea et al. (2014)	Alsadany et al. (2013)	Alvarez et al. (1996)	Amin et al. (2020)	Antonell et al. (2020)	Araga (1991)	Baldacci et al. (2017)	Balldin (2012)	Berdnaska-Makaruk et al. (2017)	Bjorkqvist (2012)	Blasko et al (2006)	Boccardi et al. (2019)	Boccardi et al. (2023)	Bonotis (2008)	Bossù et al. (2008)	Bozluoclay (2016)	Brosseron et al. (2018)	Bulut et al. (2019)	Callahan (2020)	Castañeyra-Ruiz et al. (2016)	Cervallati et al. (2018)	Chen et al. (2014)	Cheng et al. (2022)	Cherbuin (2019)	Cisbani et al. (2020)	Contreras et al. (2020)	D'Anna et al. (2017)	Davis et al. (2007)	DeKort et al. (2021)	Demirci et al. (2017)	Diniz 2010	Dukic (2016)	Dursun et al. (2015)	Edwards et al. (2016)	El Sayde (2009)	Forlenza et al. (2009)	Fu et al. (2021)	Fu et al. (2022)	Galgani et al. (2022)	Galimberti et al. (2008)	Gangishetti et al. (2018)	Gezen-Ak et al. (2013)	Giacconi et al. (2022)	Gispert et al. (2016)	Gongora-Rivera et al. (2020)	Guo et al. (2020)	Hao (2021)
Were the selection criteria clearly described?	Y	N	Y	Y	Y	Y	Y	Y	Y	Y	Y	Y	Y	Y	Y	Y	Y	Y	Y	Y	Y	Y	Y	Y	Y	N	N	Y	Y	Y	Y	Y	Y	Y	Y	Y	Y	Y	Y	Y	Y	Y	Y	Y	Y	Y	Y	Y	Y
Were the study subjects and the setting described in detail?	Y	N	Y	Y	Y	Y	Y	Y	Y	Y	Y	Y	Y	Y	Y	Y	Y	Y	Y	Y	Y	N	Y	Y	Y	Y	Y	N	Y	Y	Y	Y	Y	Y	Y	Y	Y	Y	Y	Y	Y	Y	Y	Y	Y	Y	Y	Y	Y
Was the spectrum of patient's representative of patients who will receive the test in practice?	Y	Y	Y	Y	Y	Y	Y	Y	Y	Y	Y	Y	Y	Y	Y	Y	Y	Y	Y	Y	Y	Y	Y	Y	Y	Y	Y	U	Y	Y	Y	Y	Y	Y	Y	Y	Y	Y	Y	Y	Y	Y	Y	Y	Y	Y	Y	Y	Y
Were confounding factors identified?	Y	Y	Y	Y	Y	Y	Y	Y	Y	N	Y	Y	Y	Y	Y	Y	Y	Y	Y	Y	Y	Y	Y	Y	Y	Y	Y	N	Y	N	Y	Y	Y	Y	Y	Y	Y	Y	Y	Y	Y	Y	Y	Y	Y	Y	Y	Y	Y
Were strategies to deal with confounding factors stated?	N	Y	N	Y	Y	Y	N	Y	Y	N	Y	Y	N	Y	Y	Y	Y	Y	Y	N	Y	N	Y	Y	Y	N	Y	N	Y	N	Y	Y	N	N	Y	N	Y	Y	Y	N	Y	N	N	Y	Y	Y	Y	Y	Y
Was the type of sample fully described?	Y	Y	Y	Y	Y	Y	Y	Y	Y	Y	Y	Y	Y	Y	Y	Y	Y	Y	Y	Y	Y	Y	Y	Y	Y	Y	Y	N	Y	N	Y	Y	Y	Y	Y	Y	Y	Y	Y	Y	Y	Y	Y	Y	Y	Y	Y	Y	Y
Were handling and pre-analytical procedures reported in sufficient detail and similar for the whole sample? And, if differences in procedures were reported, was their effect on the results assessed?	Y	N	Y	Y	Y	Y	Y	Y	Y	Y	Y	Y	Y	Y	Y	Y	Y	Y	Y	Y	Y	Y	Y	Y	Y	Y	N	N	Y	N	Y	Y	N	Y	N	Y	Y	Y	Y	Y	Y	Y	Y	Y	Y	Y	Y	Y	N
Was the execution of the index test described in sufficient detail to permit replication of the test?	Y	Y	Y	Y	Y	Y	Y	Y	Y	Y	Y	Y	Y	Y	Y	Y	Y	Y	N	Y	Y	Y	Y	Y	Y	Y	Y	N	Y	N	Y	Y	Y	Y	Y	Y	Y	Y	Y	Y	Y	Y	Y	Y	Y	Y	Y	Y	N
Were the same clinical data available when test results were interpreted as would be available when the test is used in practice?	Y	Y	Y	Y	Y	Y	Y	Y	Y	Y	Y	Y	Y	Y	Y	Y	Y	Y	Y	Y	Y	Y	Y	Y	Y	Y	Y	Y	Y	Y	Y	Y	Y	Y	Y	Y	Y	Y	Y	Y	Y	Y	Y	Y	Y	Y	Y	Y	Y
Were uninterpretable/intermediate test results reported?	Y	U	Y	Y	Y	Y	Y	Y	Y	Y	Y	U	Y	U	U	Y	Y	Y	Y	Y	Y	Y	Y	N	Y	Y	Y	U	Y	U	U	Y	Y	Y	Y	Y	Y	Y	Y	Y	Y	Y	Y	Y	U	Y	Y	Y	Y
Was appropriate statistical analysis used?	Y	Y	Y	Y	Y	Y	Y	Y	Y	Y	Y	Y	Y	Y	Y	Y	Y	Y	Y	Y	Y	Y	Y	Y	Y	Y	Y	Y	Y	Y	Y	Y	Y	Y	Y	Y	Y	Y	Y	Y	Y	Y	Y	Y	Y	Y	Y	Y	Y
Total	10	7	10	11	11	11	10	11	11	9	11	10	10	10	10	11	11	11	10	10	11	9	11	10	11	9	9	3	11	5	10	11	9	10	10	10	11	11	11	10	11	10	10	11	10	11	11	11	9
Outcome	Include	Not included	Include	Include	Include	Include	Include	Include	Include	Include	Include	Include	Include	Include	Include	Include	Include	Incude	Include	Include	Include	Include	Include	Include	Include	Include	Include	Not included	Include	Not included	Include	Include	Include	Include	Include	Include	Include	Include	Include	Include	Include	Include	Include	Include	Include	Include	Include	Include	Include
[truncated: 62 more columns]
