# Supplementary material for: “Let's talk about sex, inflammaging, and cognition, baby”: A meta-analysis and meta-regression of 106 case-control studies on mild cognitive impairment and Alzheimer's disease
Source: Brain Behav Immun Health. 2024 Jul 20;40:100819. doi: 10.1016/j.bbih.2024.100819 (PMC11331696; doi:10.1016/j.bbih.2024.100819)
Supplement: Multimedia component 3 [file mmc3.zip]

Archive with 1 entries (1 files):
- bbih_00100819_Supplementary Material 3_spl_1_spl_.odt
